# Supplementary material for: Gender-Specific Trends and Determinants of Daily Smoking in Latvia (2009–2019): A Population-Based Cross-Sectional Study
Source: Medicina (Kaunas). 2026 Jun 22;62(6):1201. doi: 10.3390/medicina62061201 (PMC13302909; doi:10.3390/medicina62061201)
Supplement: Supplementary file 1 [file medicina-62-01201-s001.zip]

Archive with 1 entries (1 files):
- medicina-4296527-supplementary.pdf
